# Supplementary material for: Chromosomal radiosensitivity in oncological and non-oncological patients with rheumatoid arthritis and connective tissue diseases
Source: Radiat Oncol. 2023 Jun 7;18:98. doi: 10.1186/s13014-023-02291-8 (PMC10249309; doi:10.1186/s13014-023-02291-8)
Supplement: Supplementary file 1 — Additional file 1: Title: Tumour entities of oncological patients with rheumatoid arthritis and other rheumatic diseases. Description: Frequency of occurrence of different tumour entities in the RA w/ CA cohort (oncological patients with rheumatoid arthritis) and in the other investigated oncological patients with rheumatic diseases (RhD) other than RA (rheumatoid arthritis). The column “RhDs total” combines these two subgroups. Legend: CA = cancer/carcinoma, malignant tumour disease. [file 13014_2023_2291_MOESM1_ESM.xlsx]

## Sheet: Tabelle1
	RA w/ CA		Other RhDs w/ CA		RhDs w/ CA total
	(n)	(%)	(n)	(%)	(n)	(%)
Breast CA	17	38.6	39	42.4	56	41.2
Lung CA, bronchial CA	4	9.1	10	10.9	14	10.3
Prostate CA	3	6.8	10	10.9	13	9.6
Head and neck CA	4	9.1	8	8.7	12	8.8
Rectal CA, anal CA	3	6.8	7	7.6	10	7.4
Vulva CA, cervical CA, endometrial CA	1	2.2	4	4.4	5	3.7
Skin CA	2	4.6	3	3.2	5	3.7
Sarcoma	3	6.8	2	2.2	5	3.7
Non-solid tumours (e.g. leukaemia, lymphoma, myeloma)	1	2.2	3	3.2	4	2.8
Oesophageal CA, gastric CA	2	4.6	0	0	2	1.5
Tumour of the central nervous system	2	4.6		0	2	1.5
Urothelial CA	0	0	1	1.1	1	0.7
Bile duct CA	0	0	1	1.1	1	0.7
Thymic CA	0	0	1	1.1	1	0.7
Not specified	2	4.6	3	3.2	5	3.7
Total	44	100	92	100	136	100
