# Supplementary material for: Chromosomal radiosensitivity in oncological and non-oncological patients with rheumatoid arthritis and connective tissue diseases
Source: Radiat Oncol. 2023 Jun 7;18:98. doi: 10.1186/s13014-023-02291-8 (PMC10249309; doi:10.1186/s13014-023-02291-8)
Supplement: Supplementary file 2 — Additional file 2: Title: Comparison of the oncological and non-oncological patients with rheumatoid arthritis. Description: Comparison of the radiosensitivity (breaks per metaphase, B/M) and the measured unirradiated blood sample (0 Gy) and the irradiated blood sample (2 Gy) values. Legend: RA w/ CA = oncological patients with rheumatoid arthritis, RA w/o CA = non-oncological patients with rheumatoid arthritis. [file 13014_2023_2291_MOESM2_ESM.xlsx]

## Sheet: Tabelle1
	RA w/ CA	RA w/o CA
n	44	34
n sex female (%)	29 (65.9)	25 (73.5)
n sex male (%)	15 (34.1)	9 (26.5)
Average age (years) (range)	63.8 (31-84)	57.3 (33-82)
Mean0Gy (B/M) ± SD	0.036 ± 0.034	0.017 ± 0.012
Mean2Gy (B/M) ± SD	0.48 ± 0.12	0.43 ± 0.07
MeanB/M (B/M) ± SD	0.45 ± 0.12	0.42 ± 0.07
MeanB/M (B/M) of the Gaussian normal distribution	0.40	0.39
	Compared to rectal CA patients:	Compared to healthy individuals:
Significance (p)	0.700	0.848
