# Supplementary material for: Chromosomal radiosensitivity in oncological and non-oncological patients with rheumatoid arthritis and connective tissue diseases
Source: Radiat Oncol. 2023 Jun 7;18:98. doi: 10.1186/s13014-023-02291-8 (PMC10249309; doi:10.1186/s13014-023-02291-8)
Supplement: Supplementary file 3 — Additional file 3: Title: Comparison of subgroups of non-oncological patients with rheumatoid arthritis. Description: Comparison of the radiosensitivity (breaks per metaphase, B/M) in non-oncological patients with rheumatoid arthritis (RA w/o CA) with and without further rheumatic disease (RhD) and comparison of B/M in patients with seropositive RA (spRA) with those with seronegative (snRA) in each case with each other and with healthy individuals. [file 13014_2023_2291_MOESM3_ESM.xlsx]

## Sheet: Tabelle1
	n	Breaks per metaphase (B/M) mean ± SD	p (compared to healthy individuals)
Healthy	187	0.42 ± 0.08	---
RA w/o CA	34	0.42 ± 0.07	0.848
RA w/o CA with another RhD (not FMS)	8	0.39 ± 0.05	0.573	Difference between RA w/o CA with and without another RhD:
RA w/o CA without another RhD	26	0.42 ± 0.08	0.508	p=0.372
spRA	22	0.40 ± 0.45	0.536	Difference between spRA w/o CA and snRA w/o CA:
snRA	12	0.45 ± 0.07	0.158	p=0.121
