# Supplementary material for: Chromosomal radiosensitivity in oncological and non-oncological patients with rheumatoid arthritis and connective tissue diseases
Source: Radiat Oncol. 2023 Jun 7;18:98. doi: 10.1186/s13014-023-02291-8 (PMC10249309; doi:10.1186/s13014-023-02291-8)
Supplement: Supplementary file 4 — Additional file 4: Title: Overview of laboratory values in non-oncological patients with rheumatoid arthritis. Description: Tabulation of the mean values and standard deviation (SD) of certain values and their correlation with radiosensitivity (breaks per metaphase, B/M). Note: of some values, both the most recent and the highest values listed are given. Legend: RF = IgG rheumatoid factor, CCP = anti-cyclic citrullinated peptide, ACPAs = anti-citrullinated protein antibodies, Anti-MCV = Autoantibodies against mutated citrullinated vimentin, BSR = blood sedimentation rate, CRP = C-reactive protein, Anti-DNS = anti-DNS-antibodies, DAS-28 = disease-activity-score 28. [file 13014_2023_2291_MOESM4_ESM.xlsx]

## Sheet: Tabelle1
Variable	n	Breaks per metaphase (B/M) Mean ± SD	p (correlation with radiosensitivity)	Correlation coefficient (Spearman (ρ) n<30, Pearson (r) n>30)
Age at blood sampling (years)	34	57.3 ± 10.2	0.212	-0.22
Length of existing RA disease (years)	33	10.0 ± 7.5	0.519	-0.12
RF (IU/mL, most recent value)	34	39.8 ± 66.8	0.205	-0.23
RF (IU/mL, highest value)	34	149.3 ± 253.4	0.070	-0.32
CCP (RU/mL, most recent value)	34	91.8 ± 250.9	0.907	-0.02
CCP (RU/mL, highest value)	34	142.2 ± 383.3	0.862	-0.03
ACPAs (IU/mL, most recent value)	25	276.0 ± 643.7	0.231	-0.25
ACPAs (IU/mL, highest value)	25	568.8 ± 1068.4	0.157	-0.29
Anti-MCV (IU/mL, most recent value)	31	92.2 ± 316.3	0.516	0.12
Anti-MCV (IU/mL, highest value)	31	152.6 ± 358.1	0.885	0.03
BSR (mm/h, only first value, most recent value)	34	15.2 ± 15.2	0.689	0.07
BSR (mm/h, only first value, highest value)	34	29.9 ± 23.9	0.692	-0.07
CRP (mg/L, most recent value)	34	5.7 ± 7.8	0.525	0.11
CRP (mg/L, highest value)	34	31.8 ± 57.7	0.318	0.18
Anti-DNS (IU/mL, most recent value)	18	1.3 ± 1.7	0.969	0.01
Complement factor C3 (mg/dL, most recent value)	31	119.1 ± 30.5	0.185	0.25
Complement factor C4 (mg/dL, most recent value)	31	22.3 ± 8.0	0.304	0.19
Interleukin-6 (pg/mL, most recent value)	25	7.5 ± 13.7	0.773	-0.06
Interleukin-2-receptor (pg/mL, most recent value)	11	514.8 ± 193.0	0.593	-0.18
Tumour necrosis factor α (pg/mL, most recent value)	23	46.3 ± 112.4	0.246	0.25
Tumour necrosis factor α (pg/mL, highest value)	23	54.2 ± 118.8	0.544	0.14
Angiotensin-converting-enzyme	28	17.6 ± 10.3	0.462	0.15
(IU/L, most recent value)
Ferritin (ng/mL, most recent value)	27	131.6 ± 154.7	0.538	-0.12
Immunoglobulin A (mg/dL, most recent value)	24	222.4 ± 115.3	0.098	-0.35
Immunoglobulin E (IU/mL, most recent value)	19	133.1 ± 234.8	0.437	-0.19
Immunoglobulin G (mg/dL, most recent value)	23	1148.5 ± 552.4	0.565	0.13
Immunoglobulin M (mg/dL, most recent value)	23	140.5 ± 84.8	0.700	0.09
DAS-28 (most recent value)	31	2.7 ± 1.2	0.056	0.35
DAS-28 (highest value)	31	4.0 ± 1.3	0.740	0.06
