# Supplementary material for: Chromosomal radiosensitivity in oncological and non-oncological patients with rheumatoid arthritis and connective tissue diseases
Source: Radiat Oncol. 2023 Jun 7;18:98. doi: 10.1186/s13014-023-02291-8 (PMC10249309; doi:10.1186/s13014-023-02291-8)
Supplement: Supplementary file 5 — Additional file 5: Title: Comparison of values in non-oncological rheumatoid arthritis with increased and non-increased radiosensitivity. Description: Tabular overview of different dichotomous values of non-oncological patients with rheumatoid arthritis (RA w/o CA) in patients with an radiosensitivity (breaks per metaphase, B/M) of < 0.5 B/M or ≥ 0.5 B/M. Note: of some values, both the most recent and the highest values listed are given. Legend: ANA = anti-nuclear antibodies; ANCA = anti-citrullinated protein antibodies; MTX = methotrexate. [file 13014_2023_2291_MOESM5_ESM.xlsx]

## Sheet: Tabelle1
	n (total)	n<0.5 B/M (%)	n≥0.5 B/M (%)	p (Comparison of <0.5 B/M with ≥0.5 B/M)
Sex (female/male)	34	22/7 (75.9/24.1)	3/2 (60/40)	0.464
Seropositivity (spRA (seropositive)/snRA (seronegative))	34	20/9 (69/31)	2/3 (40/60)	0.218
ANAs positive/ANAs negative, most recent value	34	14/15 (48.3/51.7)	3/2 (60/40)	0.633
ANAs positive/ANAs negative, highest value	34	16/13 (55.2/44.8)	4/1 (80/20)	0.305
c-ANCAs positive/c-ANCAs negative, most recent value	31 (n<0.5B/M=27, n≥0.5B/M=4)	3/24 (11.1/88.9)	0/4 (0/100)	0.490
p-ANCAs positive/p-ANCAs negative, most recent value	31 (n<0.5B/M=27, n≥0.5B/M=4)	1/26 (3.7/96.3)	0/4 (0/100)	0.700
Erosions/no erosions, recent	30 (n<0.5B/M=25, n≥0.5B/M=5)	15/10 (60/40)	4/1 (80/20)	0.405
adequately controlled RA/inadequately controlled RA, recent	34	20/9 (69/31)	3/2 (60/40)	0.697
MTX medication/no MTX medication, recent	34	14/15 (48.3/51.7)	1/4 (20/80)	0.247
Systemic steroid medication/no steroid medication recent	34	22/7 (75.9/24.1)	2/3 (40/60)	0.464
